# Supplementary material for: Microwave- and Ultrasound-Assisted Extraction of Cucurbitane-Type Triterpenoids from Momordica charantia L. Cultivars and Their Antiproliferative Effect on SAS Human Oral Cancer Cells
Source: Foods. 2022 Mar 1;11(5):729. doi: 10.3390/foods11050729 (PMC8909074; doi:10.3390/foods11050729)
Supplement: Supplementary file 1 [file foods-11-00729-s001.zip]

Archive with 1 entries (1 files):
- foods-1570871-supplementary.pdf
